# Supplementary material for: Genomic Characterization of Salmonella Isolates Causing Infections in Children with Sickle Cell Disease in Dakar, Senegal
Source: Microorganisms. 2026 Feb 21;14(2):506. doi: 10.3390/microorganisms14020506 (PMC12942950; doi:10.3390/microorganisms14020506)
Supplement: Supplementary file 1 [file microorganisms-14-00506-s001.zip]

Archive with 1 entries (1 files):
- microorganisms-4133029-supplementary.xlsx
