# Supplementary material for: Genomic Characterization of Salmonella Isolates Causing Infections in Children with Sickle Cell Disease in Dakar, Senegal
Source: Microorganisms. 2026 Feb 21;14(2):506. doi: 10.3390/microorganisms14020506 (PMC12942950; doi:10.3390/microorganisms14020506)
Supplement: Supplementary file 1 [file microorganisms-14-00506-s001.zip › microorganisms-4133029-supplementary.xlsx]

## Sheet: Feuil1 (2)
Supplementary Table 1. Whole genome sequence and analytical data of Salmonella isolates from children with SCD
Strain ID	Year of isolation	Sequencing depth	Genome coverage	NCBI accession number	NCBI accession number of reference genomes for assembly	N50	Genome size	Contig number
TW09	2018	269	98.9	GCA_051373585.1	GCF_026013745.1	479 kb	4.7 Mb	115
TW10	2010	608	98.0	GCA_051373565.1	GCF_003994655.1	205 kb	4.9 Mb	297
TW11	2010	536	98.7	GCA_051373625.1	GCF_002761015.1	228.2 kb	4.8 Mb	346
TW12	2018	200	95.2	GCA_052265325.1	GCF_000487255.2	351.4 kb	4.6 Mb	59
TW13	2018	585	95.3	GCA_051373725.1	GCF_000487255.2	232.7 kb	4.5 Mb	138
TW14	2016	549	98	GCA_051374025.1	GCF_004136335.1	144.7 kb	4.7 Mb	169
TW15	2007	439	96.5	GCA_051373685.1	GCF_009664555.1	196.5 kb	4.7 Mb	175
TW16	2016	228	95.1	GCA_051373645.1	GCF_001975405.1	351.7 kb	4.7 Mb	94
TW17	2016	488	99	GCA_051373665.1	GCF_000623195.2	406.3 kb	4.7 Mb	239
TW18	2016	502	99	GCA_051374265.1	GCF_000623195.2	406.3 kb	4.7 Mb	231
TW19	2018	323	99	GCA_051374305.1	GCF_000009505.1	479.5 kb	4.7 Mb	98
TW20	2018	667	95.4	GCA_051374005.1	GCF_000487255.2	263.8 kb	4.6 Mb	72
TW21	2019	283	93.6	GCA_051373905.1	GCF_003031875.1	294.6 kb	4.8 Mb	92
TW23	2008	569	97.1	GCA_054457955.1	GCF_000487775.1	443.4 kb	4.6 Mb	220
TW24	2010	433	95.3	GCA_051374225.1	GCF_000487255.2	522.7 kb	4.6 Mb	212
TW25	2010	282	97.5	GCA_052265305.1	GCF_000487515.2	519.2 kb	4.7 Mb	134
TW26	2009	52	95.4	GCA_051374345.1	GCF_004328765.1	192.5 kb	4.7 Mb	133
TW27	2007	432	99.0	GCA_051373885.1	GCF_008313815.1	406.2 kb	4.7 Mb	167
TW28	2016	491	98.8	GCA_054457965.1	GCF_000973645.1	259.5 kb	4.9 Mb	63
TW29	2018	423	96.2	GCA_054457935.1	GCF_000487255.2	738.1 kb	4.6 Mb	30
TW30	2019	483	98.7	GCA_051373925.1	GCF_003031995.1	479 kb	4.8 Mb	191
M257	2019	16	98.0	GCA_053211215.1	GCA_025723045.1	204.6 kb	5.5 Mb	1413
M1054	2019	23	96.7	GCA_053211175.1	GCF_009664555.1	422.4 kb	4.7 Mb	59
